# Supplementary material for: Polytherapy and Multimorbidity Pattern of Users of Anti-VEGF Drugs and Dexamethasone for the Treatment of Age-Related Macular Degeneration and other Vascular Retinopathies in Clinical Practice
Source: Pharmaceuticals (Basel). 2023 Apr 25;16(5):646. doi: 10.3390/ph16050646 (PMC10222997; doi:10.3390/ph16050646)
Supplement: Supplementary file 1 [file pharmaceuticals-16-00646-s001.zip]

Archive with 1 entries (1 files):
- pharmaceuticals-2298833-supplementary.pdf
